# Supplementary material for: Anopheles stephensi larval habitat superproductivity and its relevance for larval source management in Ethiopia
Source: Malar J. 2025 Oct 22;24:357. doi: 10.1186/s12936-025-05589-y (PMC12541961; doi:10.1186/s12936-025-05589-y)
Supplement: Supplementary file 2 — Additional file2 [file 12936_2025_5589_MOESM2_ESM.csv]

Date	Date_Fact	Days	ID	Type	Distance	ID_Num		SourceWatr	Shade	WatrUse	Vegetation	Cover	Depth	Area	Voume	LarvSteph	LarvAedes	LarvCulex	Pupae	Ad_Aed	Ad_Culex	Ad_Steph	Ad_gamb	Others	Notes	GPS_X_SITE	GPS_Y_SITE	GPS_X_House	GPS_Y_House	GPSY	GPSX
Nov2020	A	0	1	Ground level cisterns	4m	6.9475	6.9475	Tap	100	Frequent	None	Properly	100	12	1500	0	11	0	4	9	0	46				6.9475	44.4286111	6.9475	44.4286111	6.7475	44.2286111
Nov2020	A	0	2	Ground level cisterns	5m	6.93944444	6.93944444	Tap	100	Frequent	None	Properly	10	12	200	50	1	0	1	1	0	45				6.93944444	44.4352777	6.93944444	44.4352777	6.73944444	44.2352777
Nov2020	A	0	3	Ground level cisterns	3m	6.9397222	6.9397222	Tap	100	Frequent	Partial	Partial	50	12	1000	80	0	0	0	0	0	69				6.9397222	44.4416666	6.9397222	44.4416666	6.7397222	44.2416666
Nov2020	A	0	4	Ground level cisterns	7m	6.92888888	6.92888888	Tap	100	Frequent	Partial	Partial	20	9	200	187	0	0	0	0	0	180				6.92888888	44.4352777	6.92888888	44.4352777	6.72888888	44.2352777
Nov2020	A	0	5	Ground level cisterns	7m	6.93333333	6.93416666	Tap	100	Frequent	Partial	Partial	2	6	100	126	0	0	0	0	0	126				6.93333333	44.4275	6.93416666	44.4275	6.73416666	44.2275
Nov2020	A	0	6	Ground level cisterns	3m	6.93166666	6.9322222	Tap	0	Frequent	None	None	50	12	1000	224	14	8	18	14	7	220				6.93166666	44.425	6.9322222	44.4255555	6.7322222	44.2255555
Nov2020	A	0	7	Ground level cisterns	8m	6.92361111	6.92144444	Tap	100	Frequent	Full	Properly	100	12	2000	0	0	0	0	0	0	0				6.92361111	44.4255555	6.92144444	44.426666	6.72144444	44.226666
Nov2020	A	0	8	Ground level cisterns	3m	6.91638888	6.91666666	Tap	100	Frequent	Full	Properly	100	12	2000	0	0	0	0	0	0	0				6.91638888	44.4208333	6.91666666	44.4213888	6.71666666	44.2213888
Nov2020	A	0	9	Plastic containers	9m	6.91444444	6.93111111	Unknown	0	Frequent	None	None	10	4	100	262	11	9	41	10	9	299				6.91444444	44.4219444	6.93111111	44.4244444	6.73111111	44.2244444
Nov2020	A	0	10	Ground level cisterns	3m	6.90833333	6.90861111	Tap	100	Frequent	None	Properly	10	9	100	0	0	0	0	0	0	0				6.90833333	44.4291666	6.90861111	44.43	6.70861111	44.23
Nov2020	A	0	11	Ground level cisterns	20m	6.89916666	6.89694444	Tap	100	Frequent	None	Properly	100	12	2000	0	0	0	0	0	0	0				6.89916666	44.4352777	6.89694444	44.4377777	6.69694444	44.2377777
Nov2020	A	0	12	Ground level cisterns	6m	6.90472222	6.90777777	Unknown	50	Frequent	None	Partial	10	6	100	142	2	1	0	2	1	140				6.90472222	44.4372222	6.90777777	44.4358333	6.70777777	44.2358333
Nov2020	A	0	13	Ground level cisterns	7m	6.90222222	6.90027777	Unknown	0	Frequent	None	None	10	12	200	39	0	0	0	0	0	30				6.90222222	44.4394444	6.90027777	44.4405555	6.70027777	44.2405555
Nov2020	A	0	14	Ground level cisterns	20m	6.90888888	6.9105555	Tap	100	Frequent	Full	Properly	120	12	2000	0	0	0	0	0	0	0				6.90888888	44.4408333	6.9105555	44.4402777	6.7105555	44.2402777
Nov2020	A	0	15	Tire	15m	6.91055555	6.9105555	Rain	100	Not used	Partial	None	5	4	20	0	0	0	0	0	0	0				6.91055555	44.4402777	6.9105555	44.4402777	6.7105555	44.2402777
Nov2020	A	0	16	Ground level cisterns	6m	6.9125	6.91111	Tap	100	Frequent	None	Properly	22	4	400	15	3	2	0	3	2	15				6.9125	44.4491666	6.91111	44.44888	6.71111	44.24888
Nov2020	A	0	17	Ground level cisterns	5m	6.91583333	6.916888	Tap	100	Frequent	Partial	Properly	20	12	200	17	4	6	0	4	6	15				6.91583333	44.4477777	6.916888	44.44722	6.716888	44.24722
Nov2020	A	0	18	Ground level cisterns	3m	6.90833333	6.899722	Tap	100	Frequent	Partial	Properly	20	12	200	0	0	0	0	0	0	0			added edible oil	6.90833333	44.4722222	6.899722	44.47083	6.699722	44.27083
Nov2020	A	0	19	Ground level cisterns	4m	6.90333333	6.90388	Tap	100	Frequent	Partial	Properly	40	12	400	0	0	0	0	0	0	0			added edible oil	6.90333333	44.475555	6.90388	44.47611	6.70388	44.27611
Nov2020	A	0	20	Ground level cisterns	4m	6.8925	6.892222	Tap	100	Frequent	Partial	Properly	150	6	1000	0	0	0	0	0	0	0			added edible oil	6.8925	46.5197222	6.892222	44.4925	6.692222	44.2925
Nov2020	A	0	21	Ground level cisterns	2m	6.88666666	6.886666	Tap	100	Frequent	Partial	Properly	150	12	1000	0	0	0	0	0	0	0			added edible oil	6.88666666	44.4983333	6.886666	44.49861	6.686666	44.29861
Nov2020	A	0	22	Ground level cisterns	6m	6.88361111	6.88444	Tap	100	Frequent	Partial	Properly	5	4	20	22	4	2	3	4	2	20				6.88361111	44.4969444	6.88444	44.49666	6.68444	44.29666
Nov2020	A	0	23	Ground level cisterns	3m	6.93333333	6.933055	Tap	100	Frequent	Partial	Properly	100	12	2000	0	0	0	0	0	0	0			New water	6.93333333	45.7641666	6.933055	44.4141666	6.733055	44.2141666
Nov2020	A	0	24	Ground level cisterns	7m	6.92472222	6.924166	Tap	0	Frequent	None	None	10	4	100	53	7	3	0	7	3	50				6.92472222	44.4225	6.924166	44.42222	6.724166	44.22222
Nov2020	A	0	25	Ground level cisterns	2m	6.92722222	6.92722	Tap	0	Frequent	None	None	2	12	40	45	43	17	45	60	18	65				6.92722222	44.4102777	6.92722	44.40972	6.72722	44.20972
Nov2020	A	0	26	Ground level cisterns	5m	6.90694444	6.908055	Tap	100	Frequent	Full	Properly	80	12	1000	22	14	6	0	12	6	22				6.90694444	44.4016666	6.908055	44.4022	6.708055	44.2022
Nov2020	A	0	27	Ground level cisterns	4m	6.89277777	6.893333	Tap	100	Frequent	None	Properly	100	12	1000	91	5	3	5	10	3	89				6.89277777	44.3925	6.893333	44.400833	6.693333	44.200833
Nov2020	A	0	28	Ground level cisterns	4m	6.89166666	6.890555	Tap	0	Frequent	None	Properly	100	12	2000	39	0	0	0	0	0	38				6.89166666	44.3955555	6.890555	44.395	6.690555	44.195
Nov2020	A	0	29	Ground level cisterns	6m	6.89138888	6.890555	Tap	100	Frequent	None	Properly	100	12	2000	0	0	0	0	0	0	0				6.89138888	44.4558333	6.890555	44.38472	6.690555	44.18472
Nov2020	A	0	30	Ground level cisterns	5m	6.88638888	6.88638	Tap		Frequent	Partial	Properly	100	12	2000	241	5	0	0	5	0	220				6.88638888	44.3841666	6.88638	44.38416	6.68638	44.18416
Nov2020	A	0	31	Ground level cisterns	15m	6.87916666	6.87638888	Tap	100	Frequent	None	Properly	10	12	200	0	0	0	0	0	0	0				6.87916666	44.3811111	6.87638888	44.3811111	6.67638888	44.1811111
Nov2020	A	0	32	Ground level cisterns	3m	6.87333333	6.8725	Tap	100	Frequent	None	Properly	10	12	200	22	3	0	1	22	4	0				6.87333333	44.3905555	6.8725	44.3925	6.6725	44.1925
Nov2020	A	0	33	Ground level cisterns	3m	6.86583333	6.86361111	Tap	100	Frequent	None	Properly	10	12	200	25	1	1	1	23	1	1				6.86583333	44.4019444	6.86361111	44.4022222	6.66361111	44.2022222
Nov2020	A	0	34	Ground level cisterns	7m	6.85833333	6.85888888	Tap	100	Frequent	None	Properly	100	12	2000	0	0	0	0	0	0	0				6.85833333	44.4091666	6.85888888	44.4097222	6.65888888	44.2097222
Nov2020	A	0	35	Ground level cisterns	2m	6.85027777	6.85055555	Tap	100	Frequent	None	Properly	150	12	2000	0	0	0	0	0	0	0			New water	6.85027777	44.415	6.85055555	44.415	6.65055555	44.215
Nov2020	A	0	36	Ground level cisterns	4m	6.84805555	6.84888888	Tap	100	Frequent	None	Properly	20	12	200	35	1	1	1	35	1	1				6.84805555	44.4125	6.84888888	44.4122222	6.64888888	44.2122222
Nov2020	A	0	37	Ground level cisterns	4m	6.84611111	6.84527777	Tap	100	Frequent	None	Properly	90	12	1500	23	4	1	1	21	4	1				6.84611111	44.4147222	6.84527777	44.4152777	6.64527777	44.2152777
Nov2020	A	0	38	Ground level cisterns	5m	6.85055555	6.84944444	Tap	100	Frequent	None	Properly	20	12	400	0	0	0	0	0	0	0			added oil	6.85055555	44.4205555	6.84944444	44.4208333	6.64944444	44.2208333
Nov2020	A	0	39	Ground level barrels	1m	6.82833333	6.82861111	Tap	100	Frequent	None	Properly	20	4	10	48	7	0	16	15	0	54				6.82833333	44.3794444	6.82861111	44	6.62861111	43.8
Nov2020	A	0	40	Sanitary facilities	3m	6.89805555	6.89833333	Tap	0	Not used	None	None	20	2	40	0	0	0	0	0	0	0				6.89805555	44.0000103	6.89833333	44.3855555	6.69833333	44.1855555
Nov2020	A	0	41	Ground level cisterns	6m	6.90055555	6.89916666	Tap	100	Frequent	None	Properly	130	12	2000	0	0	0	0	0	0	0				6.90055555	44.37	6.89916666	44.37	6.69916666	44.17
Nov2020	A	0	42	Ground level cisterns	15m	6.89333333	6.89555555	Tap	100	Frequent	None	None	50	6	600	163	24	9	59	40	12	180				6.89333333	44.3680555	6.89555555	44.3663888	6.69555555	44.1663888
Nov2020	A	0	43	Tire	5m	6.89777777	6.89555555	Rain	100	Not used	None	None	10	4	10	85	4	2	5	9	2	80				6.89777777	44.3658333	6.89555555	44.3663888	6.69555555	44.1663888
Nov2020	A	0	44	Tire	5m	6.89722222	6.89805555	Rain	100	Not used	None	None	5	4	5	34	2	2	1	2	2	30				6.89722222	44.3691666	6.89805555	44.3691666	6.69805555	44.1691666
Nov2020	A	0	45	Ground level cisterns	20m	6.87805555	6.87666666	Tap	100	Frequent	None	Partial	3	12	10	31	46	32	21	40	30	32				6.87805555	44.3711111	6.87666666	44.3702777	6.67666666	44.1702777
Nov2020	A	0	46	Tire	2m	6.74416666	6.74444444	Unknown	50	Not used	None	None	2	4	5	10	13	12	20	15	13	11				6.74416666	44.4391666	6.74444444	44.4388611	6.54444444	44.2388611
Nov2020	A	0	47	Tire	5m	6.99083333	6.99111111	Unknown	50	Not used	None	None	2	4	2	0	13	20	0	13	20	0				6.99083333	44.4361111	6.99111111	44.4361111	6.79111111	44.2361111
Nov2020	A	0	48	Tire	5m	6.96527777	6.965	Unknown	50	Not used	None	None	2	6	5	15	0	0	0	0	0	14				6.96527777	44.4194444	6.965	44.42	6.765	44.22
Nov2020	A	0	49	Tire	5m	6.96444444	6.965	Unknown	50	Not used	None	None	3	6	6	20	32	11	22	50	11	20				6.96444444	44.4183333	6.965	44.42	6.765	44.22
Nov2020	A	0	50	Ground level cisterns	3m	6.94138888	6.94472222	Tap	50	Frequent	Partial	Partial	20	12	100	183	3	5	4	3	9	180				6.94138888	44.3919444	6.94472222	44.3911111	6.74472222	44.1911111
Nov2020	A	0	51	Ground level cisterns	2m	6.92888888	6.92972222	Tap	0	Frequent	Partial	None	50	12	1000	0	0	17	3	0	17	0				6.92888888	44.3944444	6.92972222	44.3938888	6.72972222	44.1938888
Nov2020	A	0	52	Ground level cisterns	10m	6.95416666	6.95444444	Tap	0	Frequent	Partial	Partial	10	12	200	201	0	0	11	0	0	190				6.95416666	44.385833	6.95444444	44.3875	6.75444444	44.1875
Nov2020	A	0	53	Ground level cisterns	5m	6.95416666	6.80083333	Tap	100	Frequent	Full	Properly	100	12	2000	0	0	0	0	0	0	0			New water	6.95416666	44.3858333	6.80083333	44.3758333	6.60083333	44.1758333
Nov2020	A	0	54	Ground level cisterns	2m	6.78972222	6.79027777	Tap	100	Frequent	Full	Properly	10	12	500	0	0	0	0	0	0	0			New water	6.78972222	44	6.79027777	44.3561111	6.59027777	44.1561111
Nov2020	A	0	55	Ground level cisterns	6m	6.75416666	6.75361111	Tap	100	Frequent	Full	Properly	10	12	500	0	0	0	0	0	0	0			New water	6.75416666	44.3555555	6.75361111	44.3544444	6.55361111	44.1544444
Nov2020	A	0	56	Ground level cisterns	1m	6.74	6.73972222	Tap	50	Frequent	None	None	60	12	200	21	0	0	0	0	0	20				6.74	44.3522222	6.73972222	44.3527777	6.53972222	44.1527777
Nov2020	A	0	57	Ground level cisterns	10m	6.73333333	6.73416666	Unknown	0	Frequent	None	None	50	12	600	199	4	0	2	6	0	189			use for construction	6.73333333	44.3455555	6.73416666	44.3433333	6.53416666	44.1433333
Nov2020	A	0	58	Ground level cisterns	4m	6.73805555	6.73722222	Tap	50	Frequent	None	Properly	100	12	2000	0	0	0	0	0	0	0			new water	6.73805555	44.3966666	6.73722222	44.3963888	6.53722222	44.1963888
Nov2020	A	0	59	Ground level cisterns	6m	6.98527777	6.98666666	Tap	0	Sometimes	None	None	2	12	10	0	0	0	0	0	0	0			dirty water	6.98527777	44.3963888	6.98666666	44.3961111	6.78666666	44.1961111
Nov2020	A	0	60	Ground level cisterns	5m	6.96055555	6.95972222	Tap	50	Frequent	Partial	Partial	20	12	500	93	26	9	0	22	25	93				6.96055555	44.3827777	6.95972222	44.3822222	6.75972222	44.1822222
Nov2020	A	0	61	Ground level cisterns	1m	6.8175	6.81805556	Tap	100	Frequent	None	Partial	2	12	10	29	67	17	23	70	17	32				6.8175	44.43277778	6.81805556	44.43277778	6.61805556	44.23277778
Nov2020	A	0	62	Ground level cisterns	5m	6.81666667	6.81694444	Tap	100	Frequent	None	Properly	100	12	2000	0	0	0	0	0	0	0				6.81666667	44.38194444	6.81694444	44.38222222	6.61694444	44.18222222
Nov2020	A	0	63	Ground level cisterns	10m	6.81861111	6.81861111	Tap	100	Frequent	Partial	Partial	10	12	400	150	0	0	6	0	0	140				6.81861111	44.37305556	6.81861111	44.37444444	6.61861111	44.17444444
Nov2020	A	0	64	Ground level cisterns	6m	6.82277778	6.82194444	Tap	100	Frequent	None	Properly	50	12	1000	21	0	0	2	0	0	20				6.82277778	44.37222222	6.82194444	44.37333333	6.62194444	44.17333333
Nov2020	A	0	65	Ground level cisterns	7m	6.82666667	6.8275	Tap	100	Frequent	Partial	Properly	100	16	2000	0	0	0	0	0	0	0				6.82666667	44.35194444	6.8275	44.37416667	6.6275	44.17416667
Nov2020	A	0	66	Ground level cisterns	5m	6.83222222	6.83111111	Tap	0	Frequent	None	None	5	12	100	34	0	0	3	0	0	34				6.83222222	44.37083333	6.83111111	44.37055556	6.63111111	44.17055556
Nov2020	A	0	67	Ground level cisterns	7m	6.83527778	6.83472222	Tap	100	Frequent	None	Properly	100	12	2000	109	9	0	11	9	0	102				6.83527778	44.37277778	6.83472222	44.37222222	6.63472222	44.17222222
Nov2020	A	0	68	Ground level cisterns	10m	6.84722222	6.84555556	Tap	50	Frequent	None	Properly	50	12	1000	26	0	0	6	0	0	25				6.84722222	44.38444444	6.84555556	44.38333333	6.64555556	44.18333333
Nov2020	A	0	69	Ground level cisterns	4m	6.79194444	6.79138889	Tap	0	Frequent	None	None	100	12	2000	115	16	9	17	30	10	120				6.79194444	44.41361111	6.79138889	44.41333333	6.59138889	44.21333333
Nov2020	A	0	70	Tire	3m	6.79138889	6.79138889	Rain	0	Not used	None	None	4	9	10	43	29	18	9	32	18	45				6.79138889	44.41333333	6.79138889	44.41305556	6.59138889	44.21305556
Nov2020	A	0	71	Ground level barrels	1m	6.78805556	6.78777778	Tap	100	Frequent	Full	Properly	50	4	150	0	0	0	0	0	0	0				6.78805556	44.41444444	6.78777778	44.41416667	6.58777778	44.21416667
Nov2020	A	0	72	Ground level barrels	2m	6.78833333	6.78861111	Tap	100	Frequent	Full	Properly	50	4	100	0	0	0	0	0	0	0				6.78833333	44.41416667	6.78861111	44.41416667	6.58861111	44.21416667
Nov2020	A	0	73	Ground level barrels	20m	6.79388889	6.79055556	Unknown	0	Frequent	None	None	50	12	1000	0	0	0	0	0	0	0				6.79388889	44.41111111	6.79055556	44.41305556	6.59055556	44.21305556
Nov2020	A	0	74	Tire	30m	6.79694444	6.79055556	Rain	0	Not used	None	None	4	6	10	0	34	21	17	40	20	0				6.79694444	44.41527778	6.79055556	44.41305556	6.59055556	44.21305556
Nov2020	A	0	75	Ground level barrels	5m	6.80305556	6.80305556	Tap	100	Frequent	None	Partial	80	4	150	14	0	0	0	0	0	10				6.80305556	44.42083333	6.80305556	44.42222222	6.60305556	44.22222222
Nov2020	A	0	76	Ground level cisterns	2m	6.79861111	6.79861111	Tap	100	Frequent	None	Properly	100	12	2000	19	9	8	12	20	8	15				6.79861111	44.42722222	6.79861111	44.42833333	6.59861111	44.22833333
Nov2020	A	0	77	Plastic containers	5m	6.79888889	6.79861111	Tap	0	Frequent	None	None	10	12	200	25	23	2	4	25	2	20				6.79888889	44.42777778	6.79861111	44.42833333	6.59861111	44.22833333
Nov2020	A	0	78	Ground level barrels	2m	6.80138889	6.8	Tap	100	Frequent	Partial	Partial	20	12	200	36	4	1	12	4	1	30				6.80138889	44.43305556	6.8	44.4325	6.6	44.2325
Nov2020	A	0	79	Ground level cisterns	2m	6.80277778	6.80222222	Tap	100	Frequent	Partial	Partial	20	9	200	26	9	4	5	12	9	20				6.80277778	44.43361111	6.80222222	44.43333333	6.60222222	44.23333333
Nov2020	A	0	80	Ground level cisterns	7m	6.80666667	6.8075	Tap	0	Frequent	Partial	Partial	100	16	1000	28	0	0	4	0	0	20				6.80666667	44.44138889	6.8075	44.44111111	6.6075	44.24111111
Nov2020	A	0	81	Tire	8m	6.74444444	6.74305556	Tap	0	Not used	None	None	10	4	5	10	34	12	8	35	25	8				6.74444444	44.285	6.74305556	44.285	6.54305556	44.085
Nov2020	A	0	82	Ground level cisterns	7m	6.74194444	6.74222222	Tap	100	Frequent	Full	Properly	10	12	200	0	0	0	0	0	0	0				6.74194444	44.54055556	6.74222222	44.54083333	6.54222222	44.34083333
Nov2020	A	0	83	Ground level cisterns	3m	6.73361111	6.99416666	Tap	100	Frequent	Full	Properly	10	12	200	0	0	0	0	0	0	0				6.73361111	44.54222222	6.99416666	44.53972222	6.79416666	44.33972222
Nov2020	A	0	84	Ground level cisterns	40m	6.98583333	6.98583333	Tap	0	Frequent	None	Properly	50	4	100	25	11	9	5	11	9	20				6.98583333	44.2875	6.98583333	44.28722222	6.78583333	44.08722222
Nov2020	A	0	85	Tire	4m	6.97138889	6.97166667	Rain	0	Not used	None	None	10	9	10	35	45	8	23	55	15	30				6.97138889	44.29277778	6.97166667	44.2925	6.77166667	44.0925
Nov2020	A	0	86	Ground level cisterns	10m	6.96305556	6.96277778	Tap	0	Frequent	None	None	20	12	600	51	0	0	14	0	0	48				6.96305556	44.29333333	6.96277778	44.29361111	6.76277778	44.09361111
Nov2020	A	0	87	Ground level cisterns	5m	6.95027778	6.95027778	Unknown	50	Frequent	None	Partial	100	12	1500	26	2	1	3	0	0	20				6.95027778	44.29611111	6.95027778	44.29583333	6.75027778	44.09583333
Nov2020	A	0	88	Tire	7m	6.92194444	6.9225	Unknown	0	Not used	None	None	5	8	10	15	15	0	5	15	0	10				6.92194444	44.30138889	6.9225	44.30166667	6.7225	44.10166667
Nov2020	A	0	89	Ground level cisterns	1m	6.94472222	6.94444444	Tap	100	Frequent	None	None	50	12	400	29	7	0	3	7	0	25				6.94472222	44.30027778	6.94444444	44.30027778	6.74444444	44.10027778
Nov2020	A	0	90	Rain catchments	15m	6.94833333	6.94861111	Rain	0	Not used	None	None	3	4	20	0	0	0	0	0	0	0				6.94833333	44.29916667	6.94861111	44.30027778	6.74861111	44.10027778
Dec2020	B	30	1	Ground level cisterns	4m	6.9475	6.9475	Tap	100	Frequent	None	Properly	10	12	300	21	0	0	0	0	0	21				6.9475	44.4286111	6.9475	44.4286111	6.7475	44.2286111
Dec2020	B	30	2	Ground level cisterns	5m	6.93944444	6.93944444	Tap	100	Frequent	None	Properly	100	12	1000	0	0	0	0	0	0	0				6.93944444	44.4352777	6.93944444	44.4352777	6.73944444	44.2352777
Dec2020	B	30	3	Ground level cisterns	3m	6.9397222	6.9397222	Tap	100	Frequent	Partial	Partial	50	12	1000	0	0	0	0	0	0	0				6.9397222	44.4416666	6.9397222	44.4416666	6.7397222	44.2416666
Dec2020	B	30	4	Ground level cisterns	7m	6.92888888	6.92888888								0											6.92888888	44.4352777	6.92888888	44.4352777	6.72888888	44.2352777
Dec2020	B	30	5	Ground level cisterns	7m	6.93333333	6.93416666	Tap	100	Frequent	Partial	Partial	50	6	500	418	0	0	0	0	0	418				6.93333333	44.4275	6.93416666	44.4275	6.73416666	44.2275
Dec2020	B	30	6	Ground level cisterns	3m	6.93166666	6.9322222	Tap	0	Frequent	None	None	50	12	1000	13	0	0	0	0	0	13				6.93166666	44.425	6.9322222	44.4255555	6.7322222	44.2255555
Dec2020	B	30	7	Ground level cisterns	8m	6.92361111	6.92144444	Tap	100	Frequent	Full	Properly	50	12	400	591	19	8	0	19	8	591				6.92361111	44.4255555	6.92144444	44.426666	6.72144444	44.226666
Dec2020	B	30	8	Ground level cisterns	3m	6.91638888	6.91666666								0											6.91638888	44.4208333	6.91666666	44.4213888	6.71666666	44.2213888
Dec2020	B	30	9	Plastic containers	9m	6.91444444	6.93111111	Unknown	0	Frequent	None	None	100	4	2000	55	14	0		14	0	55				6.91444444	44.4219444	6.93111111	44.4244444	6.73111111	44.2244444
Dec2020	B	30	10	Ground level cisterns	3m	6.90833333	6.90861111	Tap	100	Frequent	None	Properly	10	9	200	47	0	0	0	0	0	47				6.90833333	44.4291666	6.90861111	44.43	6.70861111	44.23
Dec2020	B	30	11	Ground level cisterns	20m	6.89916666	6.89694444	Tap	100	Frequent	None	Properly	100	12	2000	0	0	0	0	0	0	0				6.89916666	44.4352777	6.89694444	44.4377777	6.69694444	44.2377777
Dec2020	B	30	12	Ground level cisterns	6m	6.90472222	6.90777777	Unknown	50	Frequent	None	Partial	10	6	100	87	31	0	0	31	0	87				6.90472222	44.4372222	6.90777777	44.4358333	6.70777777	44.2358333
Dec2020	B	30	13	Ground level cisterns	7m	6.90222222	6.90027777	Unknown	0	Frequent	None	None	10	12	200	0	0	0	0	0	0	0				6.90222222	44.4394444	6.90027777	44.4405555	6.70027777	44.2405555
Dec2020	B	30	14	Ground level cisterns	20m	6.90888888	6.9105555	Tap	100	Frequent	Full	Properly	120	12	2000	0	0	0	0	0	0	0				6.90888888	44.4408333	6.9105555	44.4402777	6.7105555	44.2402777
Dec2020	B	30	15	Tire	15m	6.91055555	6.9105555								0											6.91055555	44.4402777	6.9105555	44.4402777	6.7105555	44.2402777
Dec2020	B	30	16	Ground level cisterns	6m	6.9125	6.91111	Tap	100	Frequent	None	Properly	150	4	1000	0	0	0	0	0	0	0				6.9125	44.4491666	6.91111	44.44888	6.71111	44.24888
Dec2020	B	30	17	Ground level cisterns	5m	6.91583333	6.916888	Tap	100	Frequent	Partial	Properly	20	12	200	17	0	0	0	0	0	17				6.91583333	44.4477777	6.916888	44.44722	6.716888	44.24722
Dec2020	B	30	18	Ground level cisterns	3m	6.90833333	6.899722	Tap	100	Frequent	Partial	Properly	20	12	200	0	0	0	0	0	0	0			added edible oil	6.90833333	44.4722222	6.899722	44.47083	6.699722	44.27083
Dec2020	B	30	19	Ground level cisterns	4m	6.90333333	6.90388	Tap	100	Frequent	Partial	Properly	40	12	400	0	0	0	0	0	0	0			added edible oil	6.90333333	44.475555	6.90388	44.47611	6.70388	44.27611
Dec2020	B	30	20	Ground level cisterns	4m	6.8925	6.892222	Tap	100	Frequent	Partial	Properly	150	6	1000	0	0	0	0	0	0	0			added edible oil	6.8925	46.5197222	6.892222	44.4925	6.692222	44.2925
Dec2020	B	30	21	Ground level cisterns	2m	6.88666666	6.886666	Tap	100	Frequent	Partial	Properly	150	12	1000	0	0	0	0	0	0	0			added edible oil	6.88666666	44.4983333	6.886666	44.49861	6.686666	44.29861
Dec2020	B	30	22	Ground level cisterns	6m	6.88361111	6.88444	Tap	100	Frequent	Partial	Properly	20	4	200	49	0	0	0	0	0	49				6.88361111	44.4969444	6.88444	44.49666	6.68444	44.29666
Dec2020	B	30	23	Ground level cisterns	3m	6.93333333	6.933055	Tap	100	Frequent	Partial	Properly	100	12	2000	67	0	0	0	0	0	67				6.93333333	45.7641666	6.93333333	45.7641666	6.73333333	45.5641666
Dec2020	B	30	24	Ground level cisterns	7m	6.92472222	6.924166	Tap	0	Frequent	None	None	10	4	100	0	20	7	0	20	7	0				6.92472222	44.4225	6.924166	44.42222	6.724166	44.22222
Dec2020	B	30	25	Ground level cisterns	2m	6.92722222	6.92722	Tap	0	Frequent	None	None	50	12	1000	0	0	0	0	0	0	0				6.92722222	44.4102777	6.92722	44.40972	6.72722	44.20972
Dec2020	B	30	26	Ground level cisterns	5m	6.90694444	6.908055	Tap	100	Frequent	Full	Properly	20	12	200	181	0	0	0	0	0	181				6.90694444	44.4016666	6.908055	44.4022	6.708055	44.2022
Dec2020	B	30	27	Ground level cisterns	4m	6.89277777	6.893333	Tap	100	Frequent	None	Properly	100	12	1000	150	21	0	11	21	0	150				6.89277777	44.3925	6.893333	44.400833	6.693333	44.200833
Dec2020	B	30	28	Ground level cisterns	4m	6.89166666	6.890555	Tap	0	Frequent	None	Properly	50	12	1000	236	0	0	0	0	0	230				6.89166666	44.3955555	6.890555	44.395	6.690555	44.195
Dec2020	B	30	29	Ground level cisterns	6m	6.89138888	6.890555	Tap	100	Frequent	None	Properly	100	12	2000	0	0	0	0	0	0	0				6.89138888	44.4558333	6.890555	44.38472	6.690555	44.18472
Dec2020	B	30	30	Ground level cisterns	5m	6.88638888	6.88638	Tap		Frequent	Partial	Properly	100	12	2000	316	35	15	0	35	15	300				6.88638888	44.3841666	6.88638	44.38416	6.68638	44.18416
Dec2020	B	30	31	Ground level cisterns	15m	6.87916666	6.87638888	Tap	100	Frequent	None	Properly	10	12	200	0	0	0	0	0	0	0				6.87916666	44.3811111	6.87638888	44.3811111	6.67638888	44.1811111
Dec2020	B	30	32	Ground level cisterns	3m	6.87333333	6.8725	Tap	100	Frequent	None	Properly	10	12	200	87	23	21	1	23	21	87				6.87333333	44.3905555	6.8725	44.3925	6.6725	44.1925
Dec2020	B	30	33	Ground level cisterns	3m	6.86583333	6.86361111	Tap	100	Frequent	None	Properly	150	12	2000	0	0	0								6.86583333	6.86583333	6.86361111	44.4022222	6.66361111	44.2022222
Dec2020	B	30	34	Ground level cisterns	7m	6.85833333	6.85888888	Tap	100	Frequent	None	Properly	100	12	2000	113	0	0	0	0	0	100				6.85833333	44.4091666	6.85888888	44.4097222	6.65888888	44.2097222
Dec2020	B	30	35	Ground level cisterns	2m	6.85027777	6.85055555	Tap	100	Frequent	None	Properly	50	12	1000	89	0	0	0	0	0	80				6.85027777	44.415	6.85055555	44.415	6.65055555	44.215
Dec2020	B	30	36	Ground level cisterns	4m	6.84805555	6.84888888	Tap	100	Frequent	None	Properly	150	12	2500	0	0	0	0	0	0	0				6.84805555	44.4125	6.84888888	44.4122222	6.64888888	44.2122222
Dec2020	B	30	37	Ground level cisterns	4m	6.84611111	6.84527777	Tap	100	Frequent	None	Properly	150	12	2500	0	0	0	0	0	0	0				6.84611111	44.4147222	6.84527777	44.4152777	6.64527777	44.2152777
Dec2020	B	30	38	Ground level cisterns	5m	6.85055555	6.84944444	Tap	100	Frequent	None	Properly	10	12	100	85	44	32	0	44	32	85				6.85055555	44.4205555	6.84944444	44.4208333	6.64944444	44.2208333
Dec2020	B	30	39	Ground level barrels	1m	6.82833333	6.82861111	Tap	100	Frequent	None	Properly	150	4	2500	0	0	0	0	0	0	0				6.82833333	44.3794444	6.82861111	44	6.62861111	43.8
Dec2020	B	30	40	Sanitary facilities	3m	6.89805555	6.89833333	Tap	0	Not used	None	None	10	2	20	0	0	0	0	0	0	0				6.89805555	44.0000103	6.89833333	44.3855555	6.69833333	44.1855555
Dec2020	B	30	41	Ground level cisterns	6m	6.90055555	6.89916666	Tap	100	Frequent	None	Properly	10	12	100	0	0	0	0	0	0	0				6.90055555	44.37	6.89916666	44.37	6.69916666	44.17
Dec2020	B	30	42	Ground level cisterns	15m	6.89333333	6.89555555	Tap	100	Frequent	None	None	10	6	200	33	0	0	0	0	0	33				6.89333333	44.3680555	6.89555555	44.3663888	6.69555555	44.1663888
Dec2020	B	30	43	Tire	5m	6.89777777	6.89555555								0											6.89777777	44.3658333	6.89555555	44.3663888	6.69555555	44.1663888
Dec2020	B	30	44	Tire	5m	6.89722222	6.89805555								0											6.89722222	44.3691666	6.89805555	44.3691666	6.69805555	44.1691666
Dec2020	B	30	45	Ground level cisterns	20m	6.87805555	6.87666666	Tap	100	Frequent	None	Partial	10	12	100	100	17	11	0	17	11	100				6.87805555	44.3711111	6.87666666	44.3702777	6.67666666	44.1702777
Dec2020	B	30	46	Tire	2m	6.74416666	6.74444444								0											6.74416666	44.4391666	6.74444444	44.4388611	6.54444444	44.2388611
Dec2020	B	30	47	Tire	5m	6.99083333	6.99111111								0											6.99083333	44.4361111	6.99111111	44.4361111	6.79111111	44.2361111
Dec2020	B	30	48	Tire	5m	6.96527777	6.965								0											6.96527777	44.4194444	6.965	44.42	6.765	44.22
Dec2020	B	30	49	Tire	5m	6.96444444	6.965								0											6.96444444	44.4183333	6.965	44.42	6.765	44.22
Dec2020	B	30	50	Ground level cisterns	3m	6.94138888	6.94472222	Tap	50	Frequent	Partial	Partial	50	12	200	0	0	0	0	0	0	0				6.94138888	44.3919444	6.94472222	44.3911111	6.74472222	44.1911111
Dec2020	B	30	51	Ground level cisterns	2m	6.92888888	6.92972222	Tap	0	Frequent	Partial	None	100	12	2000	0	0	0	0	0	0	0				6.92888888	44.3944444	6.92972222	44.3938888	6.72972222	44.1938888
Dec2020	B	30	52	Ground level cisterns	10m	6.95416666	6.95444444	Tap	0	Frequent	Partial	Partial	10	12	200	9	11	24	0	11	24	9				6.95416666	44.385833	6.95444444	44.3875	6.75444444	44.1875
Dec2020	B	30	53	Ground level cisterns	5m	6.95416666	6.80083333	Tap	100	Frequent	Full	Properly	50	12	1000	33	0	0	0	0	0	33				6.95416666	44.3858333	6.80083333	44.3758333	6.60083333	44.1758333
Dec2020	B	30	54	Ground level cisterns	2m	6.78972222	6.79027777	Tap	100	Frequent	Full	Properly	100	12	1000	0	0	0	0	0	0	0				6.78972222	44	6.79027777	44.3561111	6.59027777	44.1561111
Dec2020	B	30	55	Ground level cisterns	6m	6.75416666	6.75361111	Tap	100	Frequent	Full	Properly	100	12	1000	0	0	0	0	0	0	0				6.75416666	44.3555555	6.75361111	44.3544444	6.55361111	44.1544444
Dec2020	B	30	56	Ground level cisterns	1m	6.74	6.73972222	Tap	50	Frequent	None	None	100	12	1000	0	0	0	0	0	0	0				6.74	44.3522222	6.73972222	44.3527777	6.53972222	44.1527777
Dec2020	B	30	57	Ground level cisterns	10m	6.73333333	6.73416666	Unknown	0	Frequent	None	None	50	12	600	14	0	0	0	0	0	14				6.73333333	44.3455555	6.73416666	44.3433333	6.53416666	44.1433333
Dec2020	B	30	58	Ground level cisterns	4m	6.73805555	6.73722222	Tap	50	Frequent	None	Properly	100	12	2000	0	0	0	0	0	0	0				6.73805555	44.3966666	6.73722222	44.3963888	6.53722222	44.1963888
Dec2020	B	30	59	Ground level cisterns	6m	6.98527777	6.98666666	Tap	0	Sometimes	None	None	2	12	10	0	0	0	0	0	0	0				6.98527777	44.3963888	6.98666666	44.3961111	6.78666666	44.1961111
Dec2020	B	30	60	Ground level cisterns	5m	6.96055555	6.95972222	Tap	50	Frequent	Partial	Partial	20	12	500	0	0	0	0	0	0	0				6.96055555	44.3827777	6.95972222	44.3822222	6.75972222	44.1822222
Dec2020	B	30	61	Ground level cisterns	1m	6.8175	6.81805556	Tap	100	Frequent	None	Partial	100	12	1000	0	0	0	0	0	0	0				6.8175	44.43277778	6.81805556	44.43277778	6.61805556	44.23277778
Dec2020	B	30	62	Ground level cisterns	5m	6.81666667	6.81694444	Tap	100	Frequent	None	Properly	70	12	1000	22	0	0	0	0	0	22				6.81666667	44.38194444	6.81694444	44.38222222	6.61694444	44.18222222
Dec2020	B	30	63	Ground level cisterns	10m	6.81861111	6.81861111	Tap	100	Frequent	Partial	Partial	10	12	400	132	7	12	4	7	12	130				6.81861111	44.37305556	6.81861111	44.37444444	6.61861111	44.17444444
Dec2020	B	30	64	Ground level cisterns	6m	6.82277778	6.82194444	Tap	100	Frequent	None	Properly	30	12	200	0	0	0	0	0	0	0				6.82277778	44.37222222	6.82194444	44.37333333	6.62194444	44.17333333
Dec2020	B	30	65	Ground level cisterns	7m	6.82666667	6.8275	Tap	100	Frequent	Partial	Properly	100	16	2000	0	0	0	0	0	0	0				6.82666667	44.35194444	6.8275	44.37416667	6.6275	44.17416667
Dec2020	B	30	66	Ground level cisterns	5m	6.83222222	6.83111111	Tap	0	Frequent	None	None	5	12	100	60	5	8	0	5	8	60				6.83222222	44.37083333	6.83111111	44.37055556	6.63111111	44.17055556
Dec2020	B	30	67	Ground level cisterns	7m	6.83527778	6.83472222	Tap	100	Frequent	None	Properly	100	12	2000	0	0	0	0	0	0	0				6.83527778	44.37277778	6.83472222	44.37222222	6.63472222	44.17222222
Dec2020	B	30	68	Ground level cisterns	10m	6.84722222	6.84555556	Tap	50	Frequent	None	Properly	50	12	1000	0	0	0	0	0	0	0				6.84722222	44.38444444	6.84555556	44.38333333	6.64555556	44.18333333
Dec2020	B	30	69	Ground level cisterns	4m	6.79194444	6.79138889	Tap	0	Frequent	None	None	100	12	2000	20	0	0	0	0	0	20				6.79194444	44.41361111	6.79138889	44.41333333	6.59138889	44.21333333
Dec2020	B	30	70	Tire	3m	6.79138889	6.79138889								0											6.79138889	44.41333333	6.79138889	44.41305556	6.59138889	44.21305556
Dec2020	B	30	71	Ground level barrels	1m	6.78805556	6.78777778	Tap	100	Frequent	Full	Properly	50	4	150	0	0	0	0	0	0	0				6.78805556	44.41444444	6.78777778	44.41416667	6.58777778	44.21416667
Dec2020	B	30	72	Ground level barrels	2m	6.78833333	6.78861111	Tap	100	Frequent	Full	Properly	10	4	40	21	12	8	0	10	8	21				6.78833333	44.41416667	6.78861111	44.41416667	6.58861111	44.21416667
Dec2020	B	30	73	Ground level barrels	20m	6.79388889	6.79055556	Unknown	0	Frequent	None	None	40	12	100	0	0	0	0	0	0	0				6.79388889	44.41111111	6.79055556	44.41305556	6.59055556	44.21305556
Dec2020	B	30	74	Tire	30m	6.79694444	6.79055556								0											6.79694444	44.41527778	6.79055556	44.41305556	6.59055556	44.21305556
Dec2020	B	30	75	Ground level barrels	5m	6.80305556	6.80305556	Tap	100	Frequent	None	Partial	60	4	100	8	0	0	0	0	0	8				6.80305556	44.42083333	6.80305556	44.42222222	6.60305556	44.22222222
Dec2020	B	30	76	Ground level cisterns	2m	6.79861111	6.79861111	Tap	100	Frequent	None	Properly	50	12	1000	10	4	13	0	4	13	10				6.79861111	44.42722222	6.79861111	44.42833333	6.59861111	44.22833333
Dec2020	B	30	77	Plastic containers	5m	6.79888889	6.79861111	Tap	0	Frequent	None	None	20	12	400	17	13	6	0	13	6	17				6.79888889	44.42777778	6.79861111	44.42833333	6.59861111	44.22833333
Dec2020	B	30	78	Ground level barrels	2m	6.80138889	6.8	Tap	100	Frequent	Partial	Partial	10	12	100	16	3	2	0	3	2	16				6.80138889	44.43305556	6.8	44.4325	6.6	44.2325
Dec2020	B	30	79	Ground level cisterns	2m	6.80277778	6.80222222	Tap	100	Frequent	Partial	Partial	20	9	200	26	9	4	5	9	4	20				6.80277778	44.43361111	6.80222222	44.43333333	6.60222222	44.23333333
Dec2020	B	30	80	Ground level cisterns	7m	6.80666667	6.8075	Tap	0	Frequent	Partial	Partial	100	16	1000	15	0	0	0	0	0	15				6.80666667	44.44138889	6.8075	44.44111111	6.6075	44.24111111
Dec2020	B	30	81	Tire	8m	6.74444444	6.74305556								0											6.74444444	44.285	6.74305556	44.285	6.54305556	44.085
Dec2020	B	30	82	Ground level cisterns	7m	6.74194444	6.74222222	Tap	100	Frequent	Full	Properly	50	12	1000	0	0	0	0	0	0	0				6.74194444	44.54055556	6.74222222	44.54083333	6.54222222	44.34083333
Dec2020	B	30	83	Ground level cisterns	3m	6.73361111	6.99416666	Tap	100	Frequent	Full	Properly	50	12	1000	0	0	0	0	0	0	0				6.73361111	44.54222222	6.99416666	44.53972222	6.79416666	44.33972222
Dec2020	B	30	84	Ground level cisterns	40m	6.98583333	6.98583333	Tap	0	Frequent	None	Properly	20	4	100	17	7	6	0	7	6	17				6.98583333	44.2875	6.98583333	44.28722222	6.78583333	44.08722222
Dec2020	B	30	85	Tire	4m	6.97138889	6.97166667								0				0							6.97138889	44.29277778	6.97166667	44.2925	6.77166667	44.0925
Dec2020	B	30	86	Ground level cisterns	10m	6.96305556	6.96277778	Tap	0	Frequent	None	None	10	12	400	20	0	0	0	0	0	20				6.96305556	44.29333333	6.96277778	44.29361111	6.76277778	44.09361111
Dec2020	B	30	87	Ground level cisterns	5m	6.95027778	6.95027778	Unknown	50	Frequent	None	Partial	100	12	1500	16	2	1	0	2	1	16				6.95027778	44.29611111	6.95027778	44.29583333	6.75027778	44.09583333
Dec2020	B	30	88	Tire	7m	6.92194444	6.9225								0											6.92194444	44.30138889	6.9225	44.30166667	6.7225	44.10166667
Dec2020	B	30	89	Ground level cisterns	1m	6.94472222	6.94444444	Tap	100	Frequent	None	None	50	12	400	21	7	0	0	7	0	21				6.94472222	44.30027778	6.94444444	44.30027778	6.74444444	44.10027778
Dec2020	B	30	90	Rain catchments	15m	6.94833333	6.94861111								0											6.94833333	44.29916667	6.94861111	44.30027778	6.74861111	44.10027778
Jan2021	C	60	1	Ground level cisterns	4m	6.9475	6.9475	Tap	100	Frequent	None	Properly	10	12	300	5	0	0	0	0	0	5				6.9475	44.4286111	6.9475	44.4286111	6.7475	44.2286111
Jan2021	C	60	2	Ground level cisterns	5m	6.93944444	6.93944444	Tap	100	Frequent	None	Properly	100	12	1500	128	0	4	4	0	4	128				6.93944444	44.4352777	6.93944444	44.4352777	6.73944444	44.2352777
Jan2021	C	60	3	Ground level cisterns	3m	6.9397222	6.9397222	Tap	100	Frequent	Partial	Partial	20	12	200	0	0	0	0	0	0	0				6.9397222	44.4416666	6.9397222	44.4416666	6.7397222	44.2416666
Jan2021	C	60	4	Ground level cisterns	7m	6.92888888	6.92888888	Tap	100	Frequent	Partial	Partial	10	12	100	216	0	8	5	0	8	200				6.92888888	44.4352777	6.92888888	44.4352777	6.72888888	44.2352777
Jan2021	C	60	5	Ground level cisterns	7m	6.93333333	6.93416666	Tap	100	Frequent	Partial	Partial	20	6	200	0	0	0	0	0	0	0				6.93333333	44.4275	6.93416666	44.4275	6.73416666	44.2275
Jan2021	C	60	6	Ground level cisterns	3m	6.93166666	6.9322222	Tap	0	Frequent	None	None	30	12	300	292	0	5	0	0	0	200				6.93166666	44.425	6.9322222	44.4255555	6.7322222	44.2255555
Jan2021	C	60	7	Ground level cisterns	8m	6.92361111	6.92144444	Tap	100	Frequent	Full	Properly	100	12	1000	0	0	0	0	0	0	0				6.92361111	44.4255555	6.92144444	44.426666	6.72144444	44.226666
Jan2021	C	60	8	Ground level cisterns	3m	6.91638888	6.91666666						100	12	1000	5	7	21	5	7	20	5				6.91638888	44.4208333	6.91666666	44.4213888	6.71666666	44.2213888
Jan2021	C	60	9	Plastic containers	9m	6.91444444	6.93111111	Unknown	0	Frequent	None	None	50	4	500	714	0	0	0	0	0	700				6.91444444	44.4219444	6.93111111	44.4244444	6.73111111	44.2244444
Jan2021	C	60	10	Ground level cisterns	3m	6.90833333	6.90861111	Tap	100	Frequent	None	Properly	50	9	1000	22	7	5	4	7	5	25				6.90833333	44.4291666	6.90861111	44.43	6.70861111	44.23
Jan2021	C	60	11	Ground level cisterns	20m	6.89916666	6.89694444	Tap	100	Frequent	None	Properly	100	12	1000	5	7	7	0	7	7	5				6.89916666	44.4352777	6.89694444	44.4377777	6.69694444	44.2377777
Jan2021	C	60	12	Ground level cisterns	6m	6.90472222	6.90777777	Unknown	50	Frequent	None	Partial	30	6	300	96	0	7	0	0	7	87				6.90472222	44.4372222	6.90777777	44.4358333	6.70777777	44.2358333
Jan2021	C	60	13	Ground level cisterns	7m	6.90222222	6.90027777	Unknown	0	Frequent	None	None	30	12	300	9	0	0	0	0	0	9				6.90222222	44.4394444	6.90027777	44.4405555	6.70027777	44.2405555
Jan2021	C	60	14	Ground level cisterns	20m	6.90888888	6.9105555	Tap	100	Frequent	Full	Properly	120	12	2000	28	0	0	0	0	0	28				6.90888888	44.4408333	6.9105555	44.4402777	6.7105555	44.2402777
Jan2021	C	60	15	Tire	15m	6.91055555	6.9105555								0											6.91055555	44.4402777	6.9105555	44.4402777	6.7105555	44.2402777
Jan2021	C	60	16	Ground level cisterns	6m	6.9125	6.91111	Tap	100	Frequent	None	Properly	150	4	1500	17	0	0	0	0	0	17				6.9125	44.4491666	6.91111	44.44888	6.71111	44.24888
Jan2021	C	60	17	Ground level cisterns	5m	6.91583333	6.916888	Tap	100	Frequent	Partial	Properly	20	12	200	13	0	0	0	0	0	17				6.91583333	44.4477777	6.916888	44.44722	6.716888	44.24722
Jan2021	C	60	18	Ground level cisterns	3m	6.90833333	6.899722	Tap	100	Frequent	Partial	Properly	20	12	200	38	0	0	0	0	0	0				6.90833333	44.4722222	6.899722	44.47083	6.699722	44.27083
Jan2021	C	60	19	Ground level cisterns	4m	6.90333333	6.90388	Tap	100	Frequent	Partial	Properly	20	12	200	10	1	5	0	1	5	10				6.90333333	44.475555	6.90388	44.47611	6.70388	44.27611
Jan2021	C	60	20	Ground level cisterns	4m	6.8925	6.892222	Tap	100	Frequent	Partial	Properly	150	6	1000	0	0	0	0	0	0	0			Added edible oil	6.8925	46.5197222	6.892222	44.4925	6.692222	44.2925
Jan2021	C	60	21	Ground level cisterns	2m	6.88666666	6.886666	Tap	100	Frequent	Partial	Properly	150	12	1000	0	0	0	0	0	0	0			Added edible oil	6.88666666	44.4983333	6.886666	44.49861	6.686666	44.29861
Jan2021	C	60	22	Ground level cisterns	6m	6.88361111	6.88444	Tap	100	Frequent	Partial	Properly	20	4	200	141	0	0	21	0	0	150				6.88361111	44.4969444	6.88444	44.49666	6.68444	44.29666
Jan2021	C	60	23	Ground level cisterns	3m	6.93333333	6.933055	Tap	100	Frequent	Partial	Properly	100	12	2000	0	0	0	0	0	0	0				6.93333333	45.7641666	6.933055	44.4141666	6.733055	44.2141666
Jan2021	C	60	24	Ground level cisterns	7m	6.92472222	6.924166	Tap	0	Frequent	None	None	30	4	300	153	0	18	17	0	18	160				6.92472222	44.4225	6.924166	44.42222	6.724166	44.22222
Jan2021	C	60	25	Ground level cisterns	2m	6.92722222	6.92722	Tap	0	Frequent	None	None	50	12	1000	40	8	4	0	8	4	40				6.92722222	44.4102777	6.92722	44.40972	6.72722	44.20972
Jan2021	C	60	26	Ground level cisterns	5m	6.90694444	6.908055	Tap	100	Frequent	Full	Properly	20	12	200	10	0	2	4	0	0	14				6.90694444	44.4016666	6.908055	44.4022	6.708055	44.2022
Jan2021	C	60	27	Ground level cisterns	4m	6.89277777	6.893333	Tap	100	Frequent	None	Properly	30	12	300	0	0	0	0	0	0	0				6.89277777	44.3925	6.893333	44.400833	6.693333	44.200833
Jan2021	C	60	28	Ground level cisterns	4m	6.89166666	6.890555	Tap	0	Frequent	None	Properly	20	12	200	6	0	0	0	0	0	6				6.89166666	44.3955555	6.890555	44.395	6.690555	44.195
Jan2021	C	60	29	Ground level cisterns	6m	6.89138888	6.890555	Tap	100	Frequent	None	Properly	50	12	500	6	0	0	3	0	0	6				6.89138888	44.4558333	6.890555	44.38472	6.690555	44.18472
Jan2021	C	60	30	Ground level cisterns	5m	6.88638888	6.88638	Tap		Frequent	Partial	Properly	70	12	700	24	0	0	0	0	0	24				6.88638888	44.3841666	6.88638	44.38416	6.68638	44.18416
Jan2021	C	60	31	Ground level cisterns	15m	6.87916666	6.87638888	Tap	100	Frequent	None	Properly	60	12	600	0	0	0	0	0	0	0				6.87916666	44.3811111	6.87638888	44.3811111	6.67638888	44.1811111
Jan2021	C	60	32	Ground level cisterns	3m	6.87333333	6.8725	Tap	100	Frequent	None	Properly	10	12	200	9	0	0	0	0	0	9				6.87333333	44.3905555	6.8725	44.3925	6.6725	44.1925
Jan2021	C	60	33	Ground level cisterns	3m	6.86583333	6.86361111	Tap	100	Frequent	None	Properly	60	12	600	16	0	21	7		0	21	16			6.86583333	44.4019444	6.86361111	44.4022222	6.66361111	44.2022222
Jan2021	C	60	34	Ground level cisterns	7m	6.85833333	6.85888888	Tap	100	Frequent	None	Properly	20	12	200	13	0	0	1	0	0	13				6.85833333	44.4091666	6.85888888	44.4097222	6.65888888	44.2097222
Jan2021	C	60	35	Ground level cisterns	2m	6.85027777	6.85055555	Tap	100	Frequent	None	Properly	10	12	100	13	0	0	2	0	0	13				6.85027777	44.415	6.85055555	44.415	6.65055555	44.215
Jan2021	C	60	36	Ground level cisterns	4m	6.84805555	6.84888888	Tap	100	Frequent	None	Properly	4	12	10	0	0	0	0	0	0	0				6.84805555	44.4125	6.84888888	44.4122222	6.64888888	44.2122222
Jan2021	C	60	37	Ground level cisterns	4m	6.84611111	6.84527777	Tap	100	Frequent	None	Properly	10	12	100	0	0	0	0	0	0	0				6.84611111	44.4147222	6.84527777	44.4152777	6.64527777	44.2152777
Jan2021	C	60	38	Ground level cisterns	5m	6.85055555	6.84944444	Tap	100	Frequent	None	Properly	10	12	100	19	0	32	2	0	32	19				6.85055555	44.4205555	6.84944444	44.4208333	6.64944444	44.2208333
Jan2021	C	60	39	Ground level barrels	1m	6.82833333	6.82861111	Tap	100	Frequent	None	Properly	100	4	2000	0	0	0	0	0	0	0				6.82833333	44.3794444	6.82861111	44	6.62861111	43.8
Jan2021	C	60	40	Sanitary facilities	3m	6.89805555	6.89833333	Tap	0	Not used	None	None	10	2	20	0	0	0	0	0	0	0				6.89805555	44.0000103	6.89833333	44.3855555	6.69833333	44.1855555
Jan2021	C	60	41	Ground level cisterns	6m	6.90055555	6.89916666	Tap	100	Frequent	None	Properly	80	12	800	7	0	0	0	0	0	7				6.90055555	44.37	6.89916666	44.37	6.69916666	44.17
Jan2021	C	60	42	Ground level cisterns	15m	6.89333333	6.89555555	Tap	100	Frequent	None	None	5	6	100	4	0	1	0	0	0	4				6.89333333	44.3680555	6.89555555	44.3663888	6.69555555	44.1663888
Jan2021	C	60	43	Tire	5m	6.89777777	6.89555555								0											6.89777777	44.3658333	6.89555555	44.3663888	6.69555555	44.1663888
Jan2021	C	60	44	Tire	5m	6.89722222	6.89805555								0											6.89722222	44.3691666	6.89805555	44.3691666	6.69805555	44.1691666
Jan2021	C	60	45	Ground level cisterns	20m	6.87805555	6.87666666	Tap	100	Frequent	None	Partial	100	12	1000	66	0	0	0	0	0	66				6.87805555	44.3711111	6.87666666	44.3702777	6.67666666	44.1702777
Jan2021	C	60	46	Tire	2m	6.74416666	6.74444444								0											6.74416666	44.4391666	6.74444444	44.4388611	6.54444444	44.2388611
Jan2021	C	60	47	Tire	5m	6.99083333	6.99111111								0											6.99083333	44.4361111	6.99111111	44.4361111	6.79111111	44.2361111
Jan2021	C	60	48	Tire	5m	6.96527777	6.965								0											6.96527777	44.4194444	6.965	44.42	6.765	44.22
Jan2021	C	60	49	Tire	5m	6.96444444	6.965								0											6.96444444	44.4183333	6.965	44.42	6.765	44.22
Jan2021	C	60	50	Ground level cisterns	3m	6.94138888	6.94472222	Tap	50	Frequent	Partial	Partial	10	12	100	10	0	0	0	0	0	10				6.94138888	44.3919444	6.94472222	44.3911111	6.74472222	44.1911111
Jan2021	C	60	51	Ground level cisterns	2m	6.92888888	6.92972222	Tap	0	Frequent	Partial	None	150	12	2000	0	0	0	0	0	0	0				6.92888888	44.3944444	6.92972222	44.3938888	6.72972222	44.1938888
Jan2021	C	60	52	Ground level cisterns	10m	6.95416666	6.95444444	Tap	0	Frequent	Partial	Partial	100	12	1000	9	0	0	1	0	0	10				6.95416666	44.385833	6.95444444	44.3875	6.75444444	44.1875
Jan2021	C	60	53	Ground level cisterns	5m	6.95416666	6.80083333	Tap	100	Frequent	Full	Properly	60	12	600	12	0	0	0	0	0	12				6.95416666	44.3858333	6.80083333	44.3758333	6.60083333	44.1758333
Jan2021	C	60	54	Ground level cisterns	2m	6.78972222	6.79027777	Tap	100	Frequent	Full	Properly	20	12	200	18	7	8	0	7	7	10			New water	6.78972222	44	6.79027777	44.3561111	6.59027777	44.1561111
Jan2021	C	60	55	Ground level cisterns	6m	6.75416666	6.75361111	Tap	100	Frequent	Full	Properly	100	12	1000	22	0	0	0	0	0	20			New water	6.75416666	44.3555555	6.75361111	44.3544444	6.55361111	44.1544444
Jan2021	C	60	56	Ground level cisterns	1m	6.74	6.73972222	Tap	50	Frequent	None	None	100	12	1000	0	0	0	0	0	0	0			New water	6.74	44.3522222	6.73972222	44.3527777	6.53972222	44.1527777
Jan2021	C	60	57	Ground level cisterns	10m	6.73333333	6.73416666	Unknown	0	Frequent	None	None	50	12	600	4	0	0	0	0	0	4			Use for construction	6.73333333	44.3455555	6.73416666	44.3433333	6.53416666	44.1433333
Jan2021	C	60	58	Ground level cisterns	4m	6.73805555	6.73722222	Tap	50	Frequent	None	Properly	100	12	2000	78	0	2	0	0	2	78			New water	6.73805555	44.3966666	6.73722222	44.3963888	6.53722222	44.1963888
Jan2021	C	60	59	Ground level cisterns	6m	6.98527777	6.98666666	Tap	0	Sometimes	None	None	`120	12	2000	7	0	0	0	0	0	7			Dirty water	6.98527777	44.3963888	6.98666666	44.3961111	6.78666666	44.1961111
Jan2021	C	60	60	Ground level cisterns	5m	6.96055555	6.95972222	Tap	50	Frequent	Partial	Partial	20	12	500	0	0	0	0	0	0	0				6.96055555	44.3827777	6.95972222	44.3822222	6.75972222	44.1822222
Jan2021	C	60	61	Ground level cisterns	1m	6.8175	6.81805556	Tap	100	Frequent	None	Partial	10	12	100	8	0	0	0	0	0	8				6.8175	44.43277778	6.81805556	44.43277778	6.61805556	44.23277778
Jan2021	C	60	62	Ground level cisterns	5m	6.81666667	6.81694444	Tap	100	Frequent	None	Properly	50	12	500	11	0	8	0	0	8	11				6.81666667	44.38194444	6.81694444	44.38222222	6.61694444	44.18222222
Jan2021	C	60	63	Ground level cisterns	10m	6.81861111	6.81861111	Tap	100	Frequent	Partial	Partial	2	12	20	66	0	10	4	0	10	70				6.81861111	44.37305556	6.81861111	44.37444444	6.61861111	44.17444444
Jan2021	C	60	64	Ground level cisterns	6m	6.82277778	6.82194444	Tap	100	Frequent	None	Properly	150	12	2500	15	0	0	3	0	0	15				6.82277778	44.37222222	6.82194444	44.37333333	6.62194444	44.17333333
Jan2021	C	60	65	Ground level cisterns	7m	6.82666667	6.8275	Tap	100	Frequent	Partial	Properly	20	16	200	55	0	3	0	0	3	55				6.82666667	44.35194444	6.8275	44.37416667	6.6275	44.17416667
Jan2021	C	60	66	Ground level cisterns	5m	6.83222222	6.83111111	Tap	0	Frequent	None	None	5	12	100	12	13	16	0	12	12	12				6.83222222	44.37083333	6.83111111	44.37055556	6.63111111	44.17055556
Jan2021	C	60	67	Ground level cisterns	7m	6.83527778	6.83472222	Tap	100	Frequent	None	Properly	100	12	2000	8	0	0	0	0	0	8			New water	6.83527778	44.37277778	6.83472222	44.37222222	6.63472222	44.17222222
Jan2021	C	60	68	Ground level cisterns	10m	6.84722222	6.84555556	Tap	50	Frequent	None	Properly	150	12	2500	0	0	0	0	0	0	0			New water	6.84722222	44.38444444	6.84555556	44.38333333	6.64555556	44.18333333
Jan2021	C	60	69	Ground level cisterns	4m	6.79194444	6.79138889	Tap	0	Frequent	None	None	20	12	200	85	0	7	0	0	7	85				6.79194444	44.41361111	6.79138889	44.41333333	6.59138889	44.21333333
Jan2021	C	60	70	Tire	3m	6.79138889	6.79138889								0											6.79138889	44.41333333	6.79138889	44.41305556	6.59138889	44.21305556
Jan2021	C	60	71	Ground level barrels	1m	6.78805556	6.78777778	Tap	100	Frequent	Full	Properly	50	4	150	0	0	0	0	0	0	0				6.78805556	44.41444444	6.78777778	44.41416667	6.58777778	44.21416667
Jan2021	C	60	72	Ground level barrels	2m	6.78833333	6.78861111	Tap	100	Frequent	Full	Properly	10	4	40	17	12	0	0	12	0	17				6.78833333	44.41416667	6.78861111	44.41416667	6.58861111	44.21416667
Jan2021	C	60	73	Ground level barrels	20m	6.79388889	6.79055556	Unknown	0	Frequent	None	None	40	12	100	0	0	0	0	0	0	0				6.79388889	44.41111111	6.79055556	44.41305556	6.59055556	44.21305556
Jan2021	C	60	74	Tire	30m	6.79694444	6.79055556								0											6.79694444	44.41527778	6.79055556	44.41305556	6.59055556	44.21305556
Jan2021	C	60	75	Ground level barrels	5m	6.80305556	6.80305556	Tap	100	Frequent	None	Partial	60	4	100	9	0	0	0	0	0	9				6.80305556	44.42083333	6.80305556	44.42222222	6.60305556	44.22222222
Jan2021	C	60	76	Ground level cisterns	2m	6.79861111	6.79861111	Tap	100	Frequent	None	Properly	40	12	400	12	4	13	0	4	13	12				6.79861111	44.42722222	6.79861111	44.42833333	6.59861111	44.22833333
Jan2021	C	60	77	Plastic containers	5m	6.79888889	6.79861111	Tap	0	Frequent	None	None	20	12	400	298	15	6	0	15	6	200				6.79888889	44.42777778	6.79861111	44.42833333	6.59861111	44.22833333
Jan2021	C	60	78	Ground level barrels	2m	6.80138889	6.8	Tap	100	Frequent	Partial	Partial	10	12	100	18	3	2	0	3	2	18				6.80138889	44.43305556	6.8	44.4325	6.6	44.2325
Jan2021	C	60	79	Ground level cisterns	2m	6.80277778	6.80222222	Tap	100	Frequent	Partial	Partial	20	9	200	24	8	4	0	8	4	22				6.80277778	44.43361111	6.80222222	44.43333333	6.60222222	44.23333333
Jan2021	C	60	80	Ground level cisterns	7m	6.80666667	6.8075	Tap	0	Frequent	Partial	Partial	10	16	100	79	0	5	0	0	5	79				6.80666667	44.44138889	6.8075	44.44111111	6.6075	44.24111111
Jan2021	C	60	81	Tire	8m	6.74444444	6.74305556								0											6.74444444	44.285	6.74305556	44.285	6.54305556	44.085
Jan2021	C	60	82	Ground level cisterns	7m	6.74194444	6.74222222	Tap	100	Frequent	Full	Properly	100	12	10000	0	0	0	0	0	0	0				6.74194444	44.54055556	6.74222222	44.54083333	6.54222222	44.34083333
Jan2021	C	60	83	Ground level cisterns	3m	6.73361111	6.99416666	Tap	100	Frequent	Full	Properly	100	12	1000	0	0	0	0	0	0	0				6.73361111	44.54222222	6.99416666	44.53972222	6.79416666	44.33972222
Jan2021	C	60	84	Ground level cisterns	40m	6.98583333	6.98583333	Tap	0	Frequent	None	Properly	60	4	600	96	8	7	0	6	5	17	80			6.98583333	44.2875	6.98583333	44.28722222	6.78583333	44.08722222
Jan2021	C	60	85	Tire	4m	6.97138889	6.97166667								0				0							6.97138889	44.29277778	6.97166667	44.2925	6.77166667	44.0925
Jan2021	C	60	86	Ground level cisterns	10m	6.96305556	6.96277778	Tap	0	Frequent	None	None	10	12	400	22	0	0	0	0	0	20				6.96305556	44.29333333	6.96277778	44.29361111	6.76277778	44.09361111
Jan2021	C	60	87	Ground level cisterns	5m	6.95027778	6.95027778	Unknown	50	Frequent	None	Partial	100	12	1000	12	0	0	0	0	0	12				6.95027778	44.29611111	6.95027778	44.29583333	6.75027778	44.09583333
Jan2021	C	60	88	Tire	7m	6.92194444	6.9225								0											6.92194444	44.30138889	6.9225	44.30166667	6.7225	44.10166667
Jan2021	C	60	89	Ground level cisterns	1m	6.94472222	6.94444444	Tap	100	Frequent	None	None	50	12	400	147	10	6	0	10	6	140				6.94472222	44.30027778	6.94444444	44.30027778	6.74444444	44.10027778
Jan2021	C	60	90	Rain catchments	15m	6.94833333	6.94861111								0											6.94833333	44.29916667	6.94861111	44.30027778	6.74861111	44.10027778
Feb2021	D	90	1	Ground level cisterns	4m	6.9475	6.9475	Tap	100	Frequent	None	Properly	100	12	2000	8	0	0	0	0	0	8				6.9475	44.4286111	6.9475	44.4286111	6.7475	44.2286111
Feb2021	D	90	2	Ground level cisterns	5m	6.93944444	6.93944444	Tap	100	Frequent	None	Properly	120	12	2500	0	0	0	0	0	0	0				6.93944444	44.4352777	6.93944444	44.4352777	6.73944444	44.2352777
Feb2021	D	90	3	Ground level cisterns	3m	6.9397222	6.9397222	Tap	100	Frequent	Partial	Partial	100	12	2000	0	0	0	0	0	0	0				6.9397222	44.4416666	6.9397222	44.4416666	6.7397222	44.2416666
Feb2021	D	90	4	Ground level cisterns	7m	6.92888888	6.92888888	Tap	100	Frequent	Partial	Partial	30	12	300	157	0	0	35	0		180				6.92888888	44.4352777	6.92888888	44.4352777	6.72888888	44.2352777
Feb2021	D	90	5	Ground level cisterns	7m	6.93333333	6.93416666	Tap	100	Frequent	Partial	Partial	100	6	2500	0	0	0	0	0	0	0				6.93333333	44.4275	6.93416666	44.4275	6.73416666	44.2275
Feb2021	D	90	6	Ground level cisterns	3m	6.93166666	6.9322222	Tap	0	Frequent	None	None	30	12	300	528	0	0	46	0	0	500				6.93166666	44.425	6.9322222	44.4255555	6.7322222	44.2255555
Feb2021	D	90	7	Ground level cisterns	8m	6.92361111	6.92144444	Tap	100	Frequent	Full	Properly	5	12	20	15	0	0	1	0	0	16				6.92361111	44.4255555	6.92144444	44.426666	6.72144444	44.226666
Feb2021	D	90	8	Ground level cisterns	3m	6.91638888	6.91666666						60	12	600	7	0	0	0			7				6.91638888	44.4208333	6.91666666	44.4213888	6.71666666	44.2213888
Feb2021	D	90	9	Plastic containers	9m	6.91444444	6.93111111	Unknown	0	Frequent	None	None	70	4	700	13	0	0	2	0	0	15				6.91444444	44.4219444	6.93111111	44.4244444	6.73111111	44.2244444
Feb2021	D	90	10	Ground level cisterns	3m	6.90833333	6.90861111	Tap	100	Frequent	None	Properly	20	9	200	6	0	0	1			7				6.90833333	44.4291666	6.90861111	44.43	6.70861111	44.23
Feb2021	D	90	11	Ground level cisterns	20m	6.89916666	6.89694444	Tap	100	Frequent	None	Properly	20	12	200	25	0	0	5	0	0	30				6.89916666	44.4352777	6.89694444	44.4377777	6.69694444	44.2377777
Feb2021	D	90	12	Ground level cisterns	6m	6.90472222	6.90777777	Unknown	50	Frequent	None	Partial	30	6	300	17	0	0	0	0	0	17				6.90472222	44.4372222	6.90777777	44.4358333	6.70777777	44.2358333
Feb2021	D	90	13	Ground level cisterns	7m	6.90222222	6.90027777	Unknown	0	Frequent	None	None	60	12	600	0	0	0	0	0	0	0				6.90222222	44.4394444	6.90027777	44.4405555	6.70027777	44.2405555
Feb2021	D	90	14	Ground level cisterns	20m	6.90888888	6.9105555	Tap	100	Frequent	Full	Properly	40	12	400	20	0	0	0	0	0	20				6.90888888	44.4408333	6.9105555	44.4402777	6.7105555	44.2402777
Feb2021	D	90	15	Tire	15m	6.91055555	6.9105555								0											6.91055555	44.4402777	6.9105555	44.4402777	6.7105555	44.2402777
Feb2021	D	90	16	Ground level cisterns	6m	6.9125	6.91111	Tap	100	Frequent	None	Properly	80	4	800	204	0	0	0	0	0	200				6.9125	44.4491666	6.91111	44.44888	6.71111	44.24888
Feb2021	D	90	17	Ground level cisterns	5m	6.91583333	6.916888	Tap	100	Frequent	Partial	Properly	100	12	1000	11	0	0	0	0	0	11				6.91583333	44.4477777	6.916888	44.44722	6.716888	44.24722
Feb2021	D	90	18	Ground level cisterns	3m	6.90833333	6.899722	Tap	100	Frequent	Partial	Properly	20	12	200	33	7	4	4	4	7	33				6.90833333	44.4722222	6.899722	44.47083	6.699722	44.27083
Feb2021	D	90	19	Ground level cisterns	4m	6.90333333	6.90388	Tap	100	Frequent	Partial	Properly	10	12	100	94	0	0	2	0	0	94				6.90333333	44.475555	6.90388	44.47611	6.70388	44.27611
Feb2021	D	90	20	Ground level cisterns	4m	6.8925	6.892222	Tap	100	Frequent	Partial	Properly	100	6	1000	12	7	8	0	7	8	12				6.8925	46.5197222	6.892222	44.4925	6.692222	44.2925
Feb2021	D	90	21	Ground level cisterns	2m	6.88666666	6.886666	Tap	100	Frequent	Partial	Properly	40	12	400	161	0	0	35	0	0	180				6.88666666	44.4983333	6.886666	44.49861	6.686666	44.29861
Feb2021	D	90	22	Ground level cisterns	6m	6.88361111	6.88444	Tap	100	Frequent	Partial	Properly	20	4	200	26	0	4	0	0	4	26				6.88361111	44.4969444	6.88444	44.49666	6.68444	44.29666
Feb2021	D	90	23	Ground level cisterns	3m	6.93333333	6.933055	Tap	100	Frequent	Partial	Properly	50	12	500	37	0	0	1	0	0	37				6.93333333	45.7641666	6.933055	44.4141666	6.733055	44.2141666
Feb2021	D	90	24	Ground level cisterns	7m	6.92472222	6.924166	Tap	0	Frequent	None	None	50	4	500	36	0	0	0	0		36				6.92472222	44.4225	6.924166	44.42222	6.724166	44.22222
Feb2021	D	90	25	Ground level cisterns	2m	6.92722222	6.92722	Tap	0	Frequent	None	None	80	12	800	14	0	0	0	0	0	14				6.92722222	44.4102777	6.92722	44.40972	6.72722	44.20972
Feb2021	D	90	26	Ground level cisterns	5m	6.90694444	6.908055	Tap	100	Frequent	Full	Properly	20	12	200	0	0	0	0	0	0	0				6.90694444	44.4016666	6.908055	44.4022	6.708055	44.2022
Feb2021	D	90	27	Ground level cisterns	4m	6.89277777	6.893333	Tap	100	Frequent	None	Properly	30	12	300	52	0	0	6	0	0	58				6.89277777	44.3925	6.893333	44.400833	6.693333	44.200833
Feb2021	D	90	28	Ground level cisterns	4m	6.89166666	6.890555	Tap	0	Frequent	None	Properly	40	12	400	73	0	0	0	0	0	73				6.89166666	44.3955555	6.890555	44.395	6.690555	44.195
Feb2021	D	90	29	Ground level cisterns	6m	6.89138888	6.890555	Tap	100	Frequent	None	Properly	20	12	200	29	0	0	1	0	0	30				6.89138888	44.4558333	6.890555	44.38472	6.690555	44.18472
Feb2021	D	90	30	Ground level cisterns	5m	6.88638888	6.88638	Tap		Frequent	Partial	Properly	70	12	700	6	0	3	0	0	0	9				6.88638888	44.3841666	6.88638	44.38416	6.68638	44.18416
Feb2021	D	90	31	Ground level cisterns	15m	6.87916666	6.87638888	Tap	100	Frequent	None	Properly	40	12	400	0	0	0	0	0	0	0				6.87916666	44.3811111	6.87638888	44.3811111	6.67638888	44.1811111
Feb2021	D	90	32	Ground level cisterns	3m	6.87333333	6.8725	Tap	100	Frequent	None	Properly	2	12	20	0	0	0	0	0	0	0				6.87333333	44.3905555	6.8725	44.3925	6.6725	44.1925
Feb2021	D	90	33	Ground level cisterns	3m	6.86583333	6.86361111	Tap	100	Frequent	None	Properly	30	12	300	70	0	0	1		0	0	70			6.86583333	44.4019444	6.86361111	44.4022222	6.66361111	44.2022222
Feb2021	D	90	34	Ground level cisterns	7m	6.85833333	6.85888888	Tap	100	Frequent	None	Properly	20	12	200	7	5	8	0	8	5	7				6.85833333	44.4091666	6.85888888	44.4097222	6.65888888	44.2097222
Feb2021	D	90	35	Ground level cisterns	2m	6.85027777	6.85055555	Tap	100	Frequent	None	Properly	100	12	2000	18	3	3	0	3	3	18				6.85027777	44.415	6.85055555	44.415	6.65055555	44.215
Feb2021	D	90	36	Ground level cisterns	4m	6.84805555	6.84888888	Tap	100	Frequent	None	Properly	30	12	300	4	14	0	0	14	0	4				6.84805555	44.4125	6.84888888	44.4122222	6.64888888	44.2122222
Feb2021	D	90	37	Ground level cisterns	4m	6.84611111	6.84527777	Tap	100	Frequent	None	Properly	10	12	100	34	0	0	3	0	0	37				6.84611111	44.4147222	6.84527777	44.4152777	6.64527777	44.2152777
Feb2021	D	90	38	Ground level cisterns	5m	6.85055555	6.84944444	Tap	100	Frequent	None	Properly	20	12	200	73	0	0	3	0	0	73				6.85055555	44.4205555	6.84944444	44.4208333	6.64944444	44.2208333
Feb2021	D	90	39	Ground level barrels	1m	6.82833333	6.82861111	Tap	100	Frequent	None	Properly	50	4	200	0	0	0	0	0	0	0				6.82833333	44.3794444	6.82861111	44	6.62861111	43.8
Feb2021	D	90	40	Sanitary facilities	3m	6.89805555	6.89833333	Tap	0	Not used	None	None	30	2	40	0	0	0	0	0	0	0				6.89805555	44.0000103	6.89833333	44.3855555	6.69833333	44.1855555
Feb2021	D	90	41	Ground level cisterns	6m	6.90055555	6.89916666	Tap	100	Frequent	None	Properly	80	12	800	43	0	0	0	0	0	7				6.90055555	44.37	6.89916666	44.37	6.69916666	44.17
Feb2021	D	90	42	Ground level cisterns	15m	6.89333333	6.89555555	Tap	100	Frequent	None	None	10	6	100	82	0	1	0	1	0	82				6.89333333	44.3680555	6.89555555	44.3663888	6.69555555	44.1663888
Feb2021	D	90	43	Tire	5m	6.89777777	6.89555555								0											6.89777777	44.3658333	6.89555555	44.3663888	6.69555555	44.1663888
Feb2021	D	90	44	Tire	5m	6.89722222	6.89805555								0											6.89722222	44.3691666	6.89805555	44.3691666	6.69805555	44.1691666
Feb2021	D	90	45	Ground level cisterns	20m	6.87805555	6.87666666	Tap	100	Frequent	None	Partial	100	12	1000	25	0	0	0	0	0	25				6.87805555	44.3711111	6.87666666	44.3702777	6.67666666	44.1702777
Feb2021	D	90	46	Tire	2m	6.74416666	6.74444444								0											6.74416666	44.4391666	6.74444444	44.4388611	6.54444444	44.2388611
Feb2021	D	90	47	Tire	5m	6.99083333	6.99111111								0											6.99083333	44.4361111	6.99111111	44.4361111	6.79111111	44.2361111
Feb2021	D	90	48	Tire	5m	6.96527777	6.965								0											6.96527777	44.4194444	6.965	44.42	6.765	44.22
Feb2021	D	90	49	Tire	5m	6.96444444	6.965								0											6.96444444	44.4183333	6.965	44.42	6.765	44.22
Feb2021	D	90	50	Ground level cisterns	3m	6.94138888	6.94472222	Tap	50	Frequent	Partial	Partial	10	12	100	19	0	0	0	0	0	10				6.94138888	44.3919444	6.94472222	44.3911111	6.74472222	44.1911111
Feb2021	D	90	51	Ground level cisterns	2m	6.92888888	6.92972222	Tap	0	Frequent	Partial	None	150	12	2000	65	14	14	0	14	14	65				6.92888888	44.3944444	6.92972222	44.3938888	6.72972222	44.1938888
Feb2021	D	90	52	Ground level cisterns	10m	6.95416666	6.95444444	Tap	0	Frequent	Partial	Partial	20	12	200	9	6	0	2	6	0	9				6.95416666	44.385833	6.95444444	44.3875	6.75444444	44.1875
Feb2021	D	90	53	Ground level cisterns	5m	6.95416666	6.80083333	Tap	100	Frequent	Full	Properly	100	12	1000	13	0	0	0	0	0	13				6.95416666	44.3858333	6.80083333	44.3758333	6.60083333	44.1758333
Feb2021	D	90	54	Ground level cisterns	2m	6.78972222	6.79027777	Tap	100	Frequent	Full	Properly	100	12	2000	26	12	0	1	12	0	26			New water	6.78972222	44	6.79027777	44.3561111	6.59027777	44.1561111
Feb2021	D	90	55	Ground level cisterns	6m	6.75416666	6.75361111	Tap	100	Frequent	Full	Properly	80	12	800	24	0	0	0	0	0	24			New water	6.75416666	44.3555555	6.75361111	44.3544444	6.55361111	44.1544444
Feb2021	D	90	56	Ground level cisterns	1m	6.74	6.73972222	Tap	50	Frequent	None	None	20	12	200	178	0	0	8	0	0	186			New water	6.74	44.3522222	6.73972222	44.3527777	6.53972222	44.1527777
Feb2021	D	90	57	Ground level cisterns	10m	6.73333333	6.73416666	Unknown	0	Frequent	None	None	60	12	600	20	0	0	1	0	0	21			use for construction	6.73333333	44.3455555	6.73416666	44.3433333	6.53416666	44.1433333
Feb2021	D	90	58	Ground level cisterns	4m	6.73805555	6.73722222	Tap	50	Frequent	None	Properly	40	12	400	28	7	0	4	7	0	32			new water	6.73805555	44.3966666	6.73722222	44.3963888	6.53722222	44.1963888
Feb2021	D	90	59	Ground level cisterns	6m	6.98527777	6.98666666	Tap	0	Sometimes	None	None	`60	12	600	68	5	0	0	5	0	68			dirty water	6.98527777	44.3963888	6.98666666	44.3961111	6.78666666	44.1961111
Feb2021	D	90	60	Ground level cisterns	5m	6.96055555	6.95972222	Tap	50	Frequent	Partial	Partial	20	12	500	103	11	0	0	11	0	103				6.96055555	44.3827777	6.95972222	44.3822222	6.75972222	44.1822222
Feb2021	D	90	61	Ground level cisterns	1m	6.8175	6.81805556	Tap	100	Frequent	None	Partial	10	12	100	40	0	0	2	0	0	42				6.8175	44.43277778	6.81805556	44.43277778	6.61805556	44.23277778
Feb2021	D	90	62	Ground level cisterns	5m	6.81666667	6.81694444	Tap	100	Frequent	None	Properly	100	12	1000	101	5	0	0	5	0	101				6.81666667	44.38194444	6.81694444	44.38222222	6.61694444	44.18222222
Feb2021	D	90	63	Ground level cisterns	10m	6.81861111	6.81861111	Tap	100	Frequent	Partial	Partial	40	12	40	12	0	0	0	0	0	12				6.81861111	44.37305556	6.81861111	44.37444444	6.61861111	44.17444444
Feb2021	D	90	64	Ground level cisterns	6m	6.82277778	6.82194444	Tap	100	Frequent	None	Properly	150	12	2500	33	0	0	0	0	0	33				6.82277778	44.37222222	6.82194444	44.37333333	6.62194444	44.17333333
Feb2021	D	90	65	Ground level cisterns	7m	6.82666667	6.8275	Tap	100	Frequent	Partial	Properly	20	16	200	32	19	0	0	19	0	55				6.82666667	44.35194444	6.8275	44.37416667	6.6275	44.17416667
Feb2021	D	90	66	Ground level cisterns	5m	6.83222222	6.83111111	Tap	0	Frequent	None	None	5	12	100	12	0	0	4	0	0	16				6.83222222	44.37083333	6.83111111	44.37055556	6.63111111	44.17055556
Feb2021	D	90	67	Ground level cisterns	7m	6.83527778	6.83472222	Tap	100	Frequent	None	Properly	100	12	1000	6	0	0	0	0	0	6			new water	6.83527778	44.37277778	6.83472222	44.37222222	6.63472222	44.17222222
Feb2021	D	90	68	Ground level cisterns	10m	6.84722222	6.84555556	Tap	50	Frequent	None	Properly	150	12	2500	15	0	0	0	0	0	15				6.84722222	44.38444444	6.84555556	44.38333333	6.64555556	44.18333333
Feb2021	D	90	69	Ground level cisterns	4m	6.79194444	6.79138889	Tap	0	Frequent	None	None	20	12	200	13	0	0	0	0	0	13				6.79194444	44.41361111	6.79138889	44.41333333	6.59138889	44.21333333
Feb2021	D	90	70	Tire	3m	6.79138889	6.79138889								0											6.79138889	44.41333333	6.79138889	44.41305556	6.59138889	44.21305556
Feb2021	D	90	71	Ground level barrels	1m	6.78805556	6.78777778	Tap	100	Frequent	Full	Properly	20	4	200	62	0	0	3	0	0	65				6.78805556	44.41444444	6.78777778	44.41416667	6.58777778	44.21416667
Feb2021	D	90	72	Ground level barrels	2m	6.78833333	6.78861111	Tap	100	Frequent	Full	Properly	10	4	40	8	0	0	0	0	0	8				6.78833333	44.41416667	6.78861111	44.41416667	6.58861111	44.21416667
Feb2021	D	90	73	Ground level barrels	20m	6.79388889	6.79055556	Unknown	0	Frequent	None	None	40	12	100	0	0	0	0	0	0	0				6.79388889	44.41111111	6.79055556	44.41305556	6.59055556	44.21305556
Feb2021	D	90	74	Tire	30m	6.79694444	6.79055556								0											6.79694444	44.41527778	6.79055556	44.41305556	6.59055556	44.21305556
Feb2021	D	90	75	Ground level barrels	5m	6.80305556	6.80305556	Tap	100	Frequent	None	Partial	60	4	100	9	0	0	0	0	0	9				6.80305556	44.42083333	6.80305556	44.42222222	6.60305556	44.22222222
Feb2021	D	90	76	Ground level cisterns	2m	6.79861111	6.79861111	Tap	100	Frequent	None	Properly	40	12	400	12	0	0	3	0	0	15				6.79861111	44.42722222	6.79861111	44.42833333	6.59861111	44.22833333
Feb2021	D	90	77	Plastic containers	5m	6.79888889	6.79861111	Tap	0	Frequent	None	None	20	12	400	300	15	6	0	15	6	300				6.79888889	44.42777778	6.79861111	44.42833333	6.59861111	44.22833333
Feb2021	D	90	78	Ground level barrels	2m	6.80138889	6.8	Tap	100	Frequent	Partial	Partial	10	12	100	15	3	2	0	3	2	15				6.80138889	44.43305556	6.8	44.4325	6.6	44.2325
Feb2021	D	90	79	Ground level cisterns	2m	6.80277778	6.80222222	Tap	100	Frequent	Partial	Partial	20	9	200	15	0	0	0	0	0	15				6.80277778	44.43361111	6.80222222	44.43333333	6.60222222	44.23333333
Feb2021	D	90	80	Ground level cisterns	7m	6.80666667	6.8075	Tap	0	Frequent	Partial	Partial	10	16	100	161	0	0	0	0	0	161				6.80666667	44.44138889	6.8075	44.44111111	6.6075	44.24111111
Feb2021	D	90	81	Tire	8m	6.74444444	6.74305556								0											6.74444444	44.285	6.74305556	44.285	6.54305556	44.085
Feb2021	D	90	82	Ground level cisterns	7m	6.74194444	6.74222222	Tap	100	Frequent	Full	Properly	20	12	200	0	0	0	0	0	0	0				6.74194444	44.54055556	6.74222222	44.54083333	6.54222222	44.34083333
Feb2021	D	90	83	Ground level cisterns	3m	6.73361111	6.99416666	Tap	100	Frequent	Full	Properly	80	12	800	0	0	0	0	0	0	0				6.73361111	44.54222222	6.99416666	44.53972222	6.79416666	44.33972222
Feb2021	D	90	84	Ground level cisterns	40m	6.98583333	6.98583333	Tap	0	Frequent	None	Properly	100	4	1000	0	0	0	0	0	0	0	0			6.98583333	44.2875	6.98583333	44.28722222	6.78583333	44.08722222
Feb2021	D	90	85	Tire	4m	6.97138889	6.97166667								0				0							6.97138889	44.29277778	6.97166667	44.2925	6.77166667	44.0925
Feb2021	D	90	86	Ground level cisterns	10m	6.96305556	6.96277778	Tap	0	Frequent	None	None	20	12	200	16	0	0	0	0	0	16				6.96305556	44.29333333	6.96277778	44.29361111	6.76277778	44.09361111
Feb2021	D	90	87	Ground level cisterns	5m	6.95027778	6.95027778	Unknown	50	Frequent	None	Partial	100	12	1000	35	0	0	0	0	0	35				6.95027778	44.29611111	6.95027778	44.29583333	6.75027778	44.09583333
Feb2021	D	90	88	Tire	7m	6.92194444	6.9225								0											6.92194444	44.30138889	6.9225	44.30166667	6.7225	44.10166667
Feb2021	D	90	89	Ground level cisterns	1m	6.94472222	6.94444444	Tap	100	Frequent	None	None	50	12	400	5	0	0	0	0	0	5				6.94472222	44.30027778	6.94444444	44.30027778	6.74444444	44.10027778
Feb2021	D	90	90	Rain catchments	15m	6.94833333	6.94861111								0											6.94833333	44.29916667	6.94861111	44.30027778	6.74861111	44.10027778
